# Supplementary material for: Prognostic Value of Serum Galectin-3 in Chronic Heart Failure: A Meta-Analysis
Source: Front Cardiovasc Med. 2022 Feb 18;9:783707. doi: 10.3389/fcvm.2022.783707 (PMC8894589; doi:10.3389/fcvm.2022.783707)
Supplement: Supplementary file 1 [file Data_Sheet_1.ZIP]

Archive with 9 entries (7 files):
- additional files/
- additional files/Beggs.tif
- additional files/Subgroup analyses of the association between galectin-3 and risk of ACD in CHF patients/
- additional files/Subgroup analyses of the association between galectin-3 and risk of ACD in CHF patients/Thumbs.db
- additional files/Subgroup analyses of the association between galectin-3 and risk of ACD in CHF patients/╖ó▒φ─Ω╤╟╫Θ.tif
- additional files/Subgroup analyses of the association between galectin-3 and risk of ACD in CHF patients/─Ω┴Σ╤╟╫Θ.tif
- additional files/Subgroup analyses of the association between galectin-3 and risk of ACD in CHF patients/╤∙▒╛┴┐╤╟╫Θ.tif
- additional files/Subgroup analyses of the association between galectin-3 and risk of ACD in CHF patients/╦μ╖├╩▒╝Σ╤╟╫Θ.tif
- additional files/Thumbs.db
